# Supplementary material for: Increasing Endoglin Deletion in Endothelial Cells Exacerbates the Severity of Brain Arteriovenous Malformation in Mouse
Source: Biomedicines. 2024 Jul 30;12(8):1691. doi: 10.3390/biomedicines12081691 (PMC11352040; doi:10.3390/biomedicines12081691)
Supplement: Supplementary file 1 [file biomedicines-12-01691-s001.zip]

Archive with 2 entries (2 files):
- Figures and Tables.pdf
- File S1.pdf
